# Supplementary material for: Molecular phylogeny of the Trechus brucki group, with description of two new species from the Pyreneo-Cantabrian area (France, Spain) (Coleoptera, Carabidae, Trechinae)
Source: Zookeys. 2012 Aug 28;(217):11–51. doi: 10.3897/zookeys.217.3136 (PMC3433701; doi:10.3897/zookeys.217.3136)
Supplement: XML Treatment for Trechus brucki [file zookeys.217.3136-treatment2.xml]

<!DOCTYPE tp:taxon-treatment
  PUBLIC "-//TaxonX//DTD Taxonomic Treatment Publishing DTD v0 20100105//EN" "tax-treatment-NSO.dtd">
<tp:taxon-treatment xmlns:tp="http://www.plazi.org/taxpub"><tp:treatment-meta><mixed-citation publication-type="journal"><person-group><name><surname>Faille</surname><given-names>Arnaud</given-names></name><name><surname>Bourdeau</surname><given-names>Charles</given-names></name><name><surname>Fresneda</surname><given-names>Javier</given-names></name></person-group><article-title>Molecular phylogeny of the 
                    <italic>Trechus brucki</italic> group, with description of two new species from the Pyreneo-Cantabrian area (France, Spain) (Coleoptera, Carabidae, Trechinae)
                </article-title><source>Zookeys</source><day>28</day><month>8</month><year>2012</year><volume>2012</volume><issue>217</issue><fpage>11</fpage><lpage>51</lpage><pub-id pub-id-type="doi">10.3897/zookeys.217.3136</pub-id></mixed-citation></tp:treatment-meta><tp:nomenclature><tp:taxon-name>
                        <tp:taxon-name-part taxon-name-part-type="genus">Trechus</tp:taxon-name-part>
                        <tp:taxon-name-part taxon-name-part-type="species">brucki</tp:taxon-name-part>
                    <object-id xmlns:xlink="http://www.w3.org/1999/xlink" xlink:type="simple">http://species-id.net/wiki/Trechus_brucki</object-id>
								</tp:taxon-name><tp:taxon-authority>Fairmaire, 1862</tp:taxon-authority><xref ref-type="fig" rid="F4">Figs 7</xref><xref ref-type="fig" rid="F6">14</xref><xref ref-type="fig" rid="F8">27, 28</xref><xref ref-type="fig" rid="F10">33</xref></tp:nomenclature><tp:treatment-sec sec-type="Type locality"><title>Type locality.</title><p><bold>«</bold>Eaux–Bonnes, M. vom Bruck» (Fairmaire, 1862b). France, Pyrénées–Atlantiques.
                    </p></tp:treatment-sec><tp:treatment-sec sec-type="Type series"><title>Type series.</title><p>Lectotype (MNHN), present designation: 1 ♂, labelled: «oblongulus Bonnes» [white rectangular label (ms, Fairmaire)], «Bruckii» [white rectangular label (ms, Fairmaire)], «MUSEUM PARIS Collection Léon Fairmaire 1906» [white rectangular label (printed)], «TYPE» [red rectangular label (printed)], «Lectotypus / <italic><tp:taxon-name>Trechus bruckii</tp:taxon-name></italic> Fairmaire / Faille, Bourdeau &amp; / Fresneda des. 2012” [red rectangular label (printed)], genitalia dissected and mounted in a separate label pinned with the specimen. Paralectotype (MNHN): 1 ♀, same label data and pin as lectotype except “Paralectotypus / <italic><tp:taxon-name>Trechus bruckii</tp:taxon-name></italic> Fairmaire / Faille, Bourdeau &amp; / Fresneda des. 2012” [red rectangular label (printed)].
                    </p></tp:treatment-sec><tp:treatment-sec sec-type="Type series of T. planiusculus Fairmaire, 1862"><title>Type series of <italic><tp:taxon-name>Trechus planiusculus</tp:taxon-name></italic> Fairmaire, 1862.
                    </title><p>Lectotype (MNHN), present designation: 1 ♀ (red dot), labelled: “oblongus” [white rectangular label (ms, Fairmaire)], “planiusculus” [white rectangular label (ms, Fairmaire)], “Bruckii” [white rectangular label (ms, Fairmaire)], “2203” [white rectangular label (ms, Fairmaire)], “MUSEUM PARIS Collection Léon Fairmaire 1906” [white rectangular label (printed)], “TYPE” [red rectangular label (printed)], “Lectotypus / <italic><tp:taxon-name>Trechus planiusculus</tp:taxon-name></italic> Fairmaire / Faille, Bourdeau &amp; / Fresneda des. 2012” [red rectangular label (printed)]. Paralectotypes (MNHN): 1 ♀, same label data and pin as lectotype except «Paralectotypus / <italic><tp:taxon-name>Trechus planiusculus</tp:taxon-name></italic> Frm / Faille, Bourdeau &amp; / Fresneda des. 2012” [red rectangular label (printed)]; 1 ♂, “H Pyrenees 1856 M. Pandellé” [white rectangular label (printed)], “Bruckii” [white rectangular label (ms, Fairmaire)], “COTYPE” [white and red rectangular label (printed)], “R. Jeannel Brucki Fr” [white rectangular label (ms, Jeannel)], “MUSEUM PARIS coll. R. JEANNEL 1931” [white rectangular label (printed)], “Paralectotypus / <italic><tp:taxon-name>Trechus planiusculus</tp:taxon-name></italic> Frm / Faille, Bourdeau &amp; / Fresneda des. 2012” [red rectangular label (printed)], genitalia dissected and mounted in a separate label pinned with the specimen.
                    </p></tp:treatment-sec><tp:treatment-sec sec-type="Non Type material"><title>Non Type material.</title><p>1 ♀ (MNHN) labelled: “planiusculus” [white rectangular label (ms, Fairmaire ?)], “Bruckii” [white rectangular label (ms, Fairmaire)], “MUSEUM PARIS Collection Léon Fairmaire 1906” [white rectangular label (printed)], “R. Jeannel Brucki Fr” [white rectangular label (ms, Jeannel)]. We do not consider this specimen as a syntype of <italic><tp:taxon-name>Trechus planiusculus</tp:taxon-name></italic> as it is not labeled « oblongus » as the specimen of the type series, suggesting that the specimen arrived in the Fairmaire collection after the description of <italic>planiusculus</italic>. A second female specimen (MNHN) labelled: “oblongus Arrens” [white rectangular label (ms, Fairmaire)],<!--PageBreak--> “TYPE” [white and red rectangular label (printed)], “MUSEUM PARIS Collection Léon Fairmaire 1906” [white rectangular label (printed)]. This specimen could be the reference specimen of <italic><tp:taxon-name>Trechus oblongus</tp:taxon-name></italic> Schaum, 1862. Reference of the name comes from <xref ref-type="bibr" rid="B66">Schaum (1862</xref>: addenda, p. 119): “P. 14 col. 2 <italic><tp:taxon-name>Trechus oblongus</tp:taxon-name></italic> Schaum;” only the name is mentioned, without any description, number of exemplars studied or locality. It should then be considered as nomen nudum. <xref ref-type="bibr" rid="B40">Jeannel (1927)</xref> indicates that <italic><tp:taxon-name>Trechus oblongus</tp:taxon-name></italic> is a synonym of <italic><tp:taxon-name>Trechus brucki</tp:taxon-name></italic> with type locality: “Pyrén. occ.” We were unable to find the specimen or reference where Jeannel found the type locality.
                    </p><sec sec-type="Taxonomic comments"><title>Taxonomic comments</title><p>The study of specimens of <italic><tp:taxon-name>Trechus brucki pecoudi</tp:taxon-name></italic> from Orhy and of numerous exemplars of <italic><tp:taxon-name>Trechus brucki</tp:taxon-name></italic>,including types of the previously described subspecies of <italic><tp:taxon-name>Trechus brucki</tp:taxon-name></italic>,demonstrated that none of the characters quoted either by <xref ref-type="bibr" rid="B14">Colas and Gaudin (1935)</xref> or by <xref ref-type="bibr" rid="B59">Queinnec and Ollivier (2011)</xref> are constant. We consider then the subspecies <italic>pecoudi</italic> as synonymous of <italic><tp:taxon-name>Trechus brucki</tp:taxon-name></italic>: <italic><tp:taxon-name>Trechus brucki brucki</tp:taxon-name></italic> Fairmaire, 1862 = <italic><tp:taxon-name>Trechus brucki pecoudi</tp:taxon-name></italic> Colas &amp; Gaudin, 1935, syn. n.
                        </p><p><italic><tp:taxon-name>Trechus politus</tp:taxon-name></italic> and <italic><tp:taxon-name>Trechus planiusculus</tp:taxon-name></italic> were described by Fairmaire in the volume of the Annales de la Société Entomologique de France of 1861 published in 1862 (Fairmaire, 1862b). As the name <italic><tp:taxon-name>Trechus politus</tp:taxon-name></italic> was already used for an American species (today <italic><tp:taxon-name>Trechisibus politus</tp:taxon-name></italic> Brullé, 1842), <xref ref-type="bibr" rid="B26">Fairmaire (1862a)</xref> changed the name of this species to <italic><tp:taxon-name>Trechus bruckii</tp:taxon-name></italic>. <italic><tp:taxon-name>Trechus planiusculus</tp:taxon-name></italic> was considered synonymous with <italic><tp:taxon-name>Trechus brucki</tp:taxon-name></italic> by <xref ref-type="bibr" rid="B40">Jeannel (1927)</xref>, and, moreover, the name <italic>planiusculus</italic> was preoccupied as it was used by <xref ref-type="bibr" rid="B16">Costa (1858)</xref> in a work on Italian fauna. In his works on <tp:taxon-name>Trechini</tp:taxon-name>, <xref ref-type="bibr" rid="B40">Jeannel (1927</xref>, <xref ref-type="bibr" rid="B41">1941</xref>) illustrated the genitalia of a male from the Ossau Valley. Recently, in a revision of the french fauna of <tp:taxon-name>Carabidae</tp:taxon-name>, <xref ref-type="bibr" rid="B59">Queinnec and Ollivier (2011)</xref> suggested that the drawing of <xref ref-type="bibr" rid="B40">Jeannel (1927</xref>, <xref ref-type="bibr" rid="B41">1941</xref>) was incorrect, and that the male genitalia of <italic><tp:taxon-name>Trechus brucki</tp:taxon-name></italic> has a homogeneous shape throughout the distribution area. By examining the types of Fairmaire, we noticed that the drawing of <xref ref-type="bibr" rid="B40">Jeannel (1927</xref>, <xref ref-type="bibr" rid="B41">1941</xref>) does not actually match with <italic><tp:taxon-name>Trechus brucki</tp:taxon-name></italic>. However, by studying specimens from Ossau Valley we found that the drawing of Jeannel actually corresponds to another undescribed species, very narrowly located in the area of Pic de Montagnon (Bielle–Pyrénées Atlantiques). Here we describe this new species as <italic><tp:taxon-name>Trechus bruckoides</tp:taxon-name></italic> sp. n.
                        </p></sec></tp:treatment-sec><tp:treatment-sec><!--Section generated to contain objects referenced in tp:taxon-treatment.--><fig id="F4" position="float" orientation="portrait"><label>Figures 6–7.</label><caption><p>Habitus of <bold>6</bold> <italic><tp:taxon-name>Trechus bruckoides</tp:taxon-name></italic> sp. n. (Montagnon) and <bold>7</bold> <italic><tp:taxon-name>Trechus brucki</tp:taxon-name></italic> (Jaout).</p></caption><graphic xmlns:xlink="http://www.w3.org/1999/xlink" xlink:href="ZooKeys-217-011-g004.jpg" position="float" orientation="portrait" xlink:type="simple"/></fig><fig id="F6" position="float" orientation="portrait"><label>Figures 11–14.</label><caption><p>Aedeagus in dorsal view of <bold>11</bold> <italic><tp:taxon-name>Trechus beusti</tp:taxon-name></italic> (Cueva de San Adrián) <bold>12</bold> <italic><tp:taxon-name>Trechus pieltaini</tp:taxon-name></italic> (Cueva de Mairuelegorreta) <bold>13</bold> <italic><tp:taxon-name>Trechus bruckoides</tp:taxon-name></italic> sp. n. (Montagnon) and <bold>14</bold> <italic><tp:taxon-name>Trechus brucki</tp:taxon-name></italic> (Lac d’Anglas). CP2, secondary copulatory piece.</p></caption><graphic xmlns:xlink="http://www.w3.org/1999/xlink" xlink:href="ZooKeys-217-011-g006.jpg" position="float" orientation="portrait" xlink:type="simple"/></fig><fig id="F8" position="float" orientation="portrait"><label>Figures 21–28.</label><caption><p>Aedeagus in lateral view and detail of internal sac of <bold>21, 22</bold> <italic><tp:taxon-name>Trechus beusti</tp:taxon-name></italic> (Cueva de San Adrián), <bold>23, 24</bold>. <italic><tp:taxon-name>Trechus pieltaini</tp:taxon-name></italic> (Cueva de Mairuelegorreta), <bold>25, 26</bold> <italic><tp:taxon-name>Trechus bruckoides</tp:taxon-name></italic> sp. n. (Montagnon) and <bold>27, 28</bold> <italic><tp:taxon-name>Trechus brucki</tp:taxon-name></italic> (Lac d’Anglas). CP2, secondary copulatory piece.</p></caption><graphic xmlns:xlink="http://www.w3.org/1999/xlink" xlink:href="ZooKeys-217-011-g008.jpg" position="float" orientation="portrait" xlink:type="simple"/></fig><fig id="F10" position="float" orientation="portrait"><label>Figure 33.</label><caption><p>Lectotype and paralectotype of <italic><tp:taxon-name>Trechus brucki</tp:taxon-name></italic>.</p></caption><graphic xmlns:xlink="http://www.w3.org/1999/xlink" xlink:href="ZooKeys-217-011-g010.jpg" position="float" orientation="portrait" xlink:type="simple"/></fig></tp:treatment-sec><ref-list><ref id="B66"><mixed-citation xmlns:xlink="http://www.w3.org/1999/xlink" xlink:type="simple"><person-group><name name-style="western"><surname>Schaum</surname><given-names>H</given-names></name></person-group> (<year>1862</year>)<source> Catalogus Coleopterorum Europae.</source><publisher-name>Editio secunda aucta et emendata. In aedibus Friderici Nicolai</publisher-name>, <publisher-loc>Berolini</publisher-loc>, <lpage>130</lpage> pp.</mixed-citation></ref><ref id="B40"><mixed-citation xmlns:xlink="http://www.w3.org/1999/xlink" xlink:type="simple"><person-group><name name-style="western"><surname>Jeannel</surname><given-names>R</given-names></name></person-group> (<year>1927</year>)<article-title> Monographie des Trechinae. Morphologie comparée et distribution d’un groupe de Coléoptères. Deuxième Livraison.</article-title><source>L’Abeille </source><volume>33</volume>: <fpage>1</fpage>-<lpage>502</lpage>.</mixed-citation></ref><ref id="B14"><mixed-citation xmlns:xlink="http://www.w3.org/1999/xlink" xlink:type="simple"><person-group><name name-style="western"><surname>Colas</surname><given-names>G</given-names></name><name name-style="western"><surname>Gaudin</surname><given-names>A</given-names></name></person-group> (<year>1935</year>)<article-title> Sur de nouveaux Trechinae des Pyrénées occidentales.</article-title><source>Revue française d´Entomologie </source><volume>1</volume> (<issue>4</issue>): <fpage>245</fpage>-<lpage>253</lpage>.</mixed-citation></ref><ref id="B59"><mixed-citation xmlns:xlink="http://www.w3.org/1999/xlink" xlink:type="simple"><person-group><name name-style="western"><surname>Queinnec</surname><given-names>E</given-names></name><name name-style="western"><surname>Ollivier</surname><given-names>E</given-names></name></person-group> (<year>2011</year>)<article-title> Tribu Trechini.</article-title> In: <person-group><name name-style="western"><surname>Coulon</surname><given-names>J</given-names></name><name name-style="western"><surname>Pupier</surname><given-names>R</given-names></name><name name-style="western"><surname>Queinnec</surname><given-names>E</given-names></name><name name-style="western"><surname>Ollivier</surname><given-names>E</given-names></name><name name-style="western"><surname>Richoux</surname><given-names>P</given-names></name></person-group> (<role>Eds</role>). <issue-title>Faune de France 94.</issue-title><source>Coléoptères carabiques, compléments et mise à jour, Volume 1. Paris</source>: <fpage>119</fpage>-<lpage>254</lpage>.</mixed-citation></ref><ref id="B26"><mixed-citation xmlns:xlink="http://www.w3.org/1999/xlink" xlink:type="simple"><person-group><name name-style="western"><surname>Fairmaire</surname><given-names>L</given-names></name></person-group> (<year>1862a</year>)<article-title> Miscellanea Entomologica. Cinquième partie.</article-title><source>Annales de la Société Entomologique de France </source><volume>4</volume> (<issue>2</issue>): <fpage>547</fpage>-<lpage>558</lpage>.</mixed-citation></ref><ref id="B16"><mixed-citation xmlns:xlink="http://www.w3.org/1999/xlink" xlink:type="simple"><person-group><name name-style="western"><surname>Costa</surname><given-names>A</given-names></name></person-group> (<year>1858</year>)<source> Ricerche Entomologiche sopra I Monti Partenii Nel Principato Ulteriore.</source><publisher-name>Stamperia e Calcografia Vico Freddo Pignasecca</publisher-name>, <publisher-loc>Napoli</publisher-loc>, <lpage>29</lpage> pp.</mixed-citation></ref><ref id="B41"><mixed-citation xmlns:xlink="http://www.w3.org/1999/xlink" xlink:type="simple"><person-group><name name-style="western"><surname>Jeannel</surname><given-names>R</given-names></name></person-group> (<year>1941</year>)<source> Faune de France. Vol. 39: Coléoptères carabiques I.</source><publisher-name>Lechevalier</publisher-name>, <publisher-loc>Paris</publisher-loc>, <lpage>571</lpage> pp.</mixed-citation></ref></ref-list></tp:taxon-treatment>
